# Supplementary material for: Genome-Wide Identification and Expression Analysis of Hsp70 Gene Family of Procambarus clarkii Reveals Its Immune Role in Response to Bacterial Challenge After Non-Lethal Heat Shock
Source: Animals (Basel). 2025 Jul 21;15(14):2150. doi: 10.3390/ani15142150 (PMC12291665; doi:10.3390/ani15142150)
Supplement: Supplementary file 1 [file animals-15-02150-s001.zip]

Archive with 1 entries (1 files):
- animals-3738280-supplementary.pdf
